# Supplementary material for: Are humans constantly but subconsciously smelling themselves?
Source: Philos Trans R Soc Lond B Biol Sci. 2020 Apr 20;375(1800):20190372. doi: 10.1098/rstb.2019.0372 (PMC7209943; doi:10.1098/rstb.2019.0372)
Supplement: File S2: raw data [file rstb20190372supp4.xlsx]

## Sheet: sniffsomeone
Timestamp	Age	Gender	Country of residence	[Do you ever sniff/smell your romantic partner?]	[Do you ever sniff/smell your children?]	[Do you ever sniff/smell strangers?]	[Do you ever sniff/smell your own hands]	[Do you ever sniff/smell your own underarm?]	[Do you ever place your hands in your underarms and then smell them?]	[Do you ever place your hands in your crotch and then smell them?]	[Do you ever smell your own socks/shoes after you wore them?]	[Do you ever smell your own shirt after you wore it?]	[Do you ever smell your own underpants after you wore them?]	[If you have children (even if they are now older) was there a phase or age where they often sniffed their own hands?]	If you answered yes to the above, can you estimate the age at which this behavior was at its peak?
2019/07/07 10:06:15 PM GMT+3	52	Male	Israel	Often	Often	Occasionally	Often	Rarely	Rarely	Rarely	Occasionally	Occasionally	Never	Yes	5
2019/07/07 10:09:15 PM GMT+3	36	Male	Israel	Often	Often	Occasionally	Often	Often	Often	Occasionally	Occasionally	Occasionally	Occasionally	Yes	3
2019/07/07 10:11:11 PM GMT+3		Female	Israel	Often	N/A	Occasionally	Often	Occasionally	Rarely	Never	Occasionally	Often	Rarely
2019/07/07 10:13:38 PM GMT+3	49	Male	UK	Occasionally	Occasionally	Rarely	Rarely	Occasionally	Never	Never	Occasionally	Often	Occasionally	No
2019/07/07 10:13:50 PM GMT+3
2019/07/07 10:13:51 PM GMT+3		Male	Israel	Occasionally	Often	Occasionally	Occasionally	Occasionally	Rarely	Rarely	Occasionally	Occasionally	Rarely	No
2019/07/07 10:17:36 PM GMT+3	40	Female	Israel	Occasionally	Often	Rarely	Often	Occasionally	Rarely	Never	Occasionally	Often	Rarely	Yes
2019/07/07 10:18:27 PM GMT+3	59	Male	Israel	Occasionally	Occasionally	Rarely	Occasionally	Occasionally	Rarely	Rarely	Rarely	Occasionally	Rarely	N/A
2019/07/07 10:18:44 PM GMT+3	31	Female	Israel	Occasionally	N/A	N/A	Occasionally	Rarely	Rarely	Rarely	Rarely	Often	Occasionally	N/A
2019/07/07 10:19:11 PM GMT+3	27	Female	Israel	Often	N/A	Occasionally	Rarely	Occasionally	Rarely	Often	Rarely	Occasionally	Rarely	N/A
2019/07/07 10:21:49 PM GMT+3	27	Female	Israel	Occasionally	N/A	Rarely	Occasionally	Occasionally	Occasionally	Never	Rarely	Occasionally	Rarely	N/A
2019/07/07 10:23:55 PM GMT+3	28	Male	USA	Often	N/A	Rarely	Occasionally	Occasionally	Never	Rarely	Rarely	Occasionally	Never	N/A
2019/07/07 10:31:04 PM GMT+3	25	Female	Canada	Often	N/A;Often	Rarely	Rarely	Occasionally	Rarely	Occasionally	Never	Occasionally	Never	N/A	16
2019/07/07 10:33:13 PM GMT+3	32	Female	Israel	Occasionally	Often	Never	Occasionally	Rarely	Never	Rarely	Rarely	Often	Never	N/A
2019/07/07 10:35:50 PM GMT+3		Female	Israel	Often	Often	Rarely	Occasionally	Occasionally	Rarely	Rarely	Rarely	Occasionally	Occasionally	Yes	3
2019/07/07 10:36:12 PM GMT+3	49	Female	Israel	Occasionally	Often	Rarely	Often	Often	Occasionally	Never	N/A	Occasionally	Rarely	No
2019/07/07 10:37:55 PM GMT+3	30	Female	Israel	Occasionally	N/A	Occasionally	Often	Often	Occasionally	Rarely	Often	Often	Often	N/A
2019/07/07 10:39:17 PM GMT+3	42	Male	England	Occasionally	Occasionally	Rarely	Often	Occasionally	Rarely	Never	Never	Rarely	Never	No
2019/07/07 10:39:50 PM GMT+3	34	Female	Israel	Rarely	Often	Never	Occasionally	Occasionally	Rarely	Rarely	Never	Often	Rarely	N/A
2019/07/07 10:41:49 PM GMT+3	30	Female	Israel	Often		Never	Often	Occasionally	Never	Never	Never	Occasionally	Never
2019/07/07 10:43:53 PM GMT+3	48	Male	Israel	Often	Occasionally	Never	Occasionally	Rarely	Rarely	Rarely	Rarely	Occasionally	Rarely	Yes	10
2019/07/07 10:46:41 PM GMT+3	42	Male	USA	Occasionally	Often	Never	Occasionally	Occasionally	Rarely	Rarely	Rarely	Rarely	Never	No
2019/07/07 10:48:08 PM GMT+3	35	Female	Israel	Occasionally	Often	Occasionally	Often	Often	Often	Occasionally	Often	Rarely	Occasionally	No
2019/07/07 10:50:52 PM GMT+3	27	Female	Israel	N/A	N/A	Often	Occasionally	Rarely	Rarely	Never	Rarely	Rarely	Rarely	N/A
2019/07/07 10:51:59 PM GMT+3	34	Female	Israel	Often	Often	Never	Often	Often	Never	Occasionally	Rarely	Often	Occasionally	No
2019/07/07 10:55:46 PM GMT+3	29	Female	Israel	N/A	N/A	Never	Never	Rarely	Never	Rarely	Never	Rarely	Never	N/A
2019/07/07 10:57:05 PM GMT+3	28	Female	israel	Often	N/A	Occasionally	Rarely	Occasionally	Never	Rarely	Never	Occasionally	Never	N/A
2019/07/07 10:58:03 PM GMT+3	42	Female	Israel	Often	Often	Rarely	Rarely	Rarely	Rarely	Never	Rarely	Never	Rarely	N/A
2019/07/07 11:02:26 PM GMT+3	33	Female	Israel	Often	N/A	Occasionally	Often	Often	Often	Often	Often	Often	Often	N/A
2019/07/07 11:04:13 PM GMT+3	33	Female	Israela	Often	N/A	Rarely	Often	Occasionally	Rarely	Occasionally	Never	Often	Occasionally	N/A
2019/07/07 11:07:08 PM GMT+3	60	Male	France	Often	Often	Often	Often	Often	Often	Often	Often	Often	Often	No
2019/07/07 11:09:17 PM GMT+3	33	Male		Often	N/A	Rarely	Occasionally	Occasionally	Never	Rarely	Never	Rarely	Never	N/A
2019/07/07 11:11:00 PM GMT+3	27	Female	United states	Often	N/A	Occasionally	Often	Often	Occasionally	Occasionally	Never;Occasionally	Occasionally	Often	N/A	13
2019/07/07 11:12:47 PM GMT+3	33	Female	Israel	Often	Often	Occasionally	Often	Often	Often	Rarely	Rarely	Often	Rarely	N/A
2019/07/07 11:14:10 PM GMT+3	24	Male	Israel	Often	Often	Rarely	Often	Often	Often	Occasionally	Rarely	Occasionally	Occasionally	No
2019/07/07 11:15:43 PM GMT+3	51	Male	Holland	Often	Occasionally	Rarely	Occasionally	Occasionally	Rarely	Rarely	Occasionally	Often	Occasionally	Yes	5
2019/07/07 11:17:50 PM GMT+3	42	Female	The netherlanss	Often	Often	Rarely	Occasionally	Occasionally	Occasionally	Rarely	Rarely	Often	Often	Yes	5
2019/07/07 11:21:26 PM GMT+3	51	Female	Israel	Often	Often	Rarely	Occasionally	Rarely	Never	Never	Rarely	Rarely	Never	No
2019/07/07 11:21:29 PM GMT+3	43	Female	Israel	Often	N/A	Occasionally	Occasionally	Often	Rarely	Rarely	Rarely	Often	Rarely	N/A
2019/07/07 11:22:11 PM GMT+3	32	Male	Israel	Occasionally	Occasionally	Rarely	Often	Occasionally	Never	Often	Never	Occasionally	Occasionally	N/A
2019/07/07 11:23:26 PM GMT+3	41	Male	UK	Occasionally	Often	Rarely	Occasionally	Rarely	Rarely	Rarely	Rarely	Rarely	Never	No
2019/07/07 11:25:02 PM GMT+3	40	Female	Israel	N/A	N/A	Rarely	Occasionally	Occasionally	Rarely	Rarely	Occasionally	Often	Occasionally	N/A
2019/07/07 11:25:34 PM GMT+3	51	Male	UK	Often	Occasionally	Never	Rarely	Rarely	Never	Never	Rarely	Rarely	Never	No
2019/07/07 11:27:28 PM GMT+3	42	Female	Netherlands	N/A	N/A	Never	Rarely	N/A	Never	Never	Rarely	N/A	Rarely	No
2019/07/07 11:32:29 PM GMT+3	33	Female	IL	Occasionally	N/A	Never	Never	Occasionally	Never	Never	Rarely	Occasionally	Never	N/A
2019/07/07 11:34:30 PM GMT+3	34	Male	USA	Often	N/A	Rarely	Never	Often	Never	Rarely	Occasionally	Occasionally	Rarely	N/A
2019/07/07 11:34:36 PM GMT+3	33	Male	Israel	Occasionally	N/A	Rarely	Occasionally	Occasionally	Never	N/A;Never	Rarely	Occasionally	Rarely	N/A
2019/07/07 11:42:30 PM GMT+3	33	Male	Israel	Rarely	Rarely	Never	Occasionally	Often	Never	Rarely	Never	Occasionally	Never	N/A
2019/07/07 11:44:06 PM GMT+3	52	Female	Israel	Occasionally	N/A	Occasionally	Often	Occasionally	Occasionally	Rarely	Often	Often	Rarely	N/A
2019/07/07 11:45:31 PM GMT+3	27	Female	Florida	Occasionally	Often	Never	Rarely	Rarely	Never	Never	Never	Occasionally	Never	No
2019/07/07 11:56:15 PM GMT+3	59	Male	Germany	Rarely	N/A	Rarely	Often	Never	Rarely	Occasionally	Rarely	Occasionally	Rarely	N/A
2019/07/07 11:57:03 PM GMT+3	29	Female		Occasionally	N/A	Rarely	Often	Rarely	Never	Occasionally	Occasionally	Rarely	Never	N/A
2019/07/07 11:58:20 PM GMT+3	24	Female		Occasionally	N/A	Rarely	Often	Often	Occasionally	Rarely	Occasionally	Often	Often	N/A
2019/07/07 11:59:17 PM GMT+3	23	Male	France	N/A	Occasionally	Rarely	Often	Occasionally	N/A	N/A	Occasionally	Often	Rarely;Occasionally	No
2019/07/08 12:02:35 AM GMT+3	30	Male	Israel	Occasionally	N/A	Rarely	Occasionally	Occasionally	Rarely	Rarely	Often	Often	Occasionally	N/A
2019/07/08 12:03:21 AM GMT+3	35	Female	Israel	Occasionally	N/A	Rarely	Often	Occasionally	Never	Never	Occasionally	Often	Never	N/A
2019/07/08 12:05:04 AM GMT+3	31	Female	Israel	Never	Never	Never	Occasionally	Never	Never	Never	Never	Often	Never	N/A
2019/07/08 12:20:52 AM GMT+3	37	Female	Israel	Often	N/A	Occasionally	Often	Occasionally	Occasionally	Never	Rarely	Occasionally	Never	N/A
2019/07/08 12:38:01 AM GMT+3	33	Female	Israel	Often	N/A	Rarely	Occasionally	Rarely	Rarely	Occasionally	Rarely	Rarely	Rarely	N/A
2019/07/08 12:41:51 AM GMT+3	27	Female		Often	N/A	Never	Often	Occasionally	Rarely	Never	Rarely	Occasionally	Never	N/A
2019/07/08 12:50:43 AM GMT+3	40	Female		Often	N/A	Never	Occasionally	Occasionally	Occasionally	Never	Often	Occasionally	Occasionally	N/A
2019/07/08 12:52:56 AM GMT+3	36	Male	Israel	N/A	N/A	Rarely	Occasionally	Occasionally	Occasionally	Rarely	Rarely	Occasionally	Rarely	No
2019/07/08 12:58:58 AM GMT+3	32	Female	Israel	Often	N/A	Rarely	Occasionally	Occasionally	Never	Rarely	Rarely	Occasionally	Occasionally	N/A
2019/07/08 1:04:51 AM GMT+3	30	Female	Israel	Often	N/A	Occasionally	Often	Occasionally	Often	Often	Occasionally	Often	Occasionally	N/A
2019/07/08 1:41:57 AM GMT+3	31	Female	Israel	Often	N/A	Never	Occasionally	Occasionally	Rarely	Rarely	Never	Never	Never	N/A
2019/07/08 2:48:02 AM GMT+3	41	Female	UK	Often	Often	Often	Often	Often	Often	Often	Often	Often	Often	Yes	9
2019/07/08 2:54:58 AM GMT+3	48	Male	Israel	Occasionally	Often	Rarely	Occasionally	Never	Never	Occasionally	Never	Occasionally	Never	No	18
2019/07/08 3:05:45 AM GMT+3	34	Female	USA	Occasionally	Often	Rarely	Occasionally	Occasionally	Occasionally	Rarely	Rarely	Occasionally	Rarely	No
2019/07/08 3:32:43 AM GMT+3	36	Female	United States	Often	N/A	Occasionally	Occasionally	Occasionally	Rarely	Never	Often	Often	Rarely	N/A
2019/07/08 4:11:18 AM GMT+3	36	Female	USA	Occasionally	Often	Rarely	Often	Occasionally	Never	Never	Never	Occasionally	Never	No
2019/07/08 6:27:24 AM GMT+3	40	Female	Israel	Rarely	Occasionally	Never	Occasionally	Never	Rarely	Rarely	Never	Rarely	Rarely	No
2019/07/08 6:31:16 AM GMT+3	34	Female	Israel	Occasionally	Often	Rarely	Rarely	Rarely	Never	Never	Never	Rarely	Never	No
2019/07/08 6:33:58 AM GMT+3	49	Female	USA	Occasionally	Often	Rarely	Occasionally	Occasionally	Never	Never	Occasionally	Occasionally	Never	Yes	3
2019/07/08 6:35:31 AM GMT+3	51	Male	israel	Often	Occasionally	Often	Rarely	Occasionally	Occasionally	Rarely	Rarely	Often	Rarely	Yes
2019/07/08 6:43:22 AM GMT+3	36	Male	United States	Often	N/A	Occasionally	Occasionally	Often	Often	Occasionally	Rarely	Rarely	Rarely	N/A
2019/07/08 7:11:45 AM GMT+3	39	Female	Israel	Often	Often	Never	Often	Often	Never	Often	Never	Rarely	Never	No
2019/07/08 7:22:37 AM GMT+3	38	Female	Israel	Often	Often	Rarely	Often	Occasionally	Rarely	Occasionally	Often	Often	Occasionally	N/A
2019/07/08 7:22:54 AM GMT+3	29	Female	Israel	Occasionally	N/A	N/A	N/A	Occasionally	Rarely	Never	Rarely	Occasionally	Never	N/A
2019/07/08 7:39:25 AM GMT+3	25	non-binary		Occasionally	N/A	Rarely	Often	Occasionally	Occasionally	Rarely;Occasionally	Never	Occasionally	Rarely	N/A
2019/07/08 7:52:33 AM GMT+3	45	Female	israel	Often	N/A	Never	Rarely	Often	Never	Rarely	Rarely	Often	Rarely	N/A
2019/07/08 8:00:55 AM GMT+3	30	Female	Israel	Often	Often	Occasionally	Often	Rarely	Never	Rarely	Never	Rarely	Rarely	N/A
2019/07/08 8:06:22 AM GMT+3	35	Female	Israel	Rarely	Often	Never	Occasionally	Rarely	Never	Never	Never	Rarely	Rarely	N/A
2019/07/08 8:14:10 AM GMT+3	64	Female	Israel	Rarely	Rarely	Never	Rarely	Never	Never	Never	Never	Never	Never	N/A
2019/07/08 8:19:39 AM GMT+3	54	Female	Israel	Often	Occasionally	Occasionally	Occasionally	Occasionally	Never	Never	Occasionally	Often	Rarely	No
2019/07/08 8:20:05 AM GMT+3	28	Male	Israel	Occasionally	N/A	N/A	Rarely	Occasionally	Occasionally	Rarely	Rarely	Rarely	Rarely	N/A
2019/07/08 8:20:24 AM GMT+3	38	Female	Israel	Often	N/A	Rarely	Often	Often	Often	Rarely	Occasionally	Often	Rarely	N/A
2019/07/08 8:21:24 AM GMT+3	24	Male	USA	N/A	N/A	Never	Occasionally	Occasionally	Rarely	Never	Rarely	Occasionally	Never;Rarely	N/A
2019/07/08 8:26:18 AM GMT+3	28	Female	UK	Often	N/A	Never	Often	Occasionally	Occasionally	Occasionally	Occasionally	Often	Rarely	N/A
2019/07/08 8:27:58 AM GMT+3	28	Female	Israel	Occasionally	Often	Never	Often	Often	Never	Never	Rarely	Occasionally	Never	N/A
2019/07/08 8:28:23 AM GMT+3	27	Female	Israel	Often	N/A	Occasionally	Often	Occasionally	Rarely	Never	Occasionally	Often	Often	N/A
2019/07/08 8:34:11 AM GMT+3	51	Male	Israel	Occasionally	Occasionally	Rarely	Occasionally	Rarely	Rarely	Rarely	Rarely	Occasionally	Rarely	Yes
2019/07/08 8:43:11 AM GMT+3	36	Female	Israel			Never			Never	Never	Rarely		Rarely	Yes	2
2019/07/08 8:58:30 AM GMT+3	30	Female	Israel	Rarely	Occasionally	Never	Often	Rarely	Rarely		Rarely	Rarely	Rarely	No
2019/07/08 9:04:06 AM GMT+3	48	Female	Israel	Occasionally	Often	Rarely	Often	Occasionally	Never	Rarely	Rarely	Occasionally	Rarely	No
2019/07/08 9:13:28 AM GMT+3	41	Male	Israrl	Occasionally	N/A	Rarely	Often	Occasionally	Rarely	Rarely;Occasionally	Occasionally	Often	Occasionally	N/A
2019/07/08 9:26:40 AM GMT+3	42	Male	Israel	Often	Occasionally	Never	Rarely	Rarely	Never	Rarely	Never	Occasionally	Rarely	Yes	5
2019/07/08 9:32:41 AM GMT+3	41	Female	Israel	Occasionally	Often	Rarely	Occasionally	Occasionally	Never	Rarely	Rarely	Never	Never	No
2019/07/08 9:34:11 AM GMT+3	38	Prefer not to say	Israel	Occasionally	Occasionally;Often	Rarely	Occasionally	Occasionally	Rarely	Never	Occasionally	Often	Occasionally	N/A
2019/07/08 9:35:46 AM GMT+3	14	Female	Israel	Never	Never	Rarely	Rarely	Never	Never	Never	Rarely	Rarely	Never
2019/07/08 9:36:26 AM GMT+3	19	Female	Israel	N/A	N/A	Rarely	Often	Often	Never	Occasionally	Never	Often	Rarely	N/A
2019/07/08 9:39:01 AM GMT+3	50	Female	Israel	Often	Often	Rarely	Often	Occasionally	Occasionally	Occasionally	Occasionally	Often	Occasionally	No
2019/07/08 9:39:05 AM GMT+3	30	Male	Israel	Occasionally	N/A	Rarely	Occasionally	Occasionally	Rarely	Rarely	Often	Often	Occasionally	N/A
2019/07/08 9:39:35 AM GMT+3	37	Female		Often	Often	Rarely	Occasionally	Occasionally	Occasionally	Rarely	Rarely	Occasionally	Never	No
2019/07/08 9:43:50 AM GMT+3	37	Prefer not to say	Israel	Often	N/A	Occasionally	Often	Occasionally	Occasionally	Never	Rarely	Often	Occasionally	N/A
2019/07/08 9:52:24 AM GMT+3	31	Female	Israel	Often	Often	Rarely	Often	Often	N/A	N/A	Occasionally	Often	N/A	Yes	3
2019/07/08 9:54:57 AM GMT+3	62	Female	France	Rarely	Rarely	Never	Rarely	Occasionally	Occasionally	Rarely	Occasionally	Often	Occasionally	No
2019/07/08 10:00:04 AM GMT+3	41	Female	Israel	Often	Often	Never	Occasionally	Occasionally	Never	Rarely	Occasionally	Often	N/A	No
2019/07/08 10:01:59 AM GMT+3	71	Male	Israel	Often	Often	Rarely	Occasionally	Rarely	Rarely	Rarely	Occasionally	Occasionally	Rarely	N/A
2019/07/08 10:08:32 AM GMT+3	66	Female	Israel	Occasionally	Often	Occasionally	Often	Occasionally	Occasionally	Occasionally	Never	Rarely	Rarely	Yes	18
2019/07/08 10:08:42 AM GMT+3	54	Male	Israel	Often	Often	Often	Occasionally	Occasionally	Rarely	Rarely	Rarely	Rarely;Occasionally	Rarely	Yes	10
2019/07/08 10:15:57 AM GMT+3	36	Female	Israel	Occasionally	N/A	Rarely	Occasionally	Occasionally	Never	Rarely	Rarely	Often	Often	N/A
2019/07/08 10:18:36 AM GMT+3	30	Female		Occasionally	N/A	Never	Never	Rarely	Never	Never	Never	Rarely	Never	N/A
2019/07/08 10:22:47 AM GMT+3	60	Female	Uk	Often	Often	Often	Often	Often	Rarely	Occasionally	Often	Often	Occasionally	Yes	6
2019/07/08 10:24:58 AM GMT+3	25	Female	Israel	Often	N/A	Never	Often	Occasionally	Rarely	Occasionally	Occasionally	Often	Often	N/A
2019/07/08 10:28:28 AM GMT+3	34	Female	Israel	Occasionally	N/A	Never	Rarely	Often	Rarely	Never	Occasionally	Often	Never	N/A
2019/07/08 10:35:40 AM GMT+3	32	Female	Czech Republic	Often	Occasionally	Occasionally	Often	Occasionally	Occasionally	Rarely	Occasionally	Occasionally	Rarely	N/A
2019/07/08 10:38:06 AM GMT+3	31	Male	Israel	Rarely	Occasionally	Never	Occasionally;Often	Occasionally	Never	Never	Rarely	Rarely	Rarely	N/A
2019/07/08 10:43:42 AM GMT+3	70	Male	Israel	N/A	N/A	Rarely	N/A	N/A	N/A	N/A	Rarely	Rarely	Rarely	N/A	10
2019/07/08 10:48:55 AM GMT+3	30	Male	Denmark	Rarely	Often	Rarely	Often	Occasionally	Never	Never	Never	Rarely	Never	N/A
2019/07/08 10:49:31 AM GMT+3	67	Male	ISRAEL	Rarely	Occasionally	Never	Often	Rarely	Rarely	Occasionally	Rarely	Occasionally	Rarely	Yes	13
2019/07/08 10:50:37 AM GMT+3	46	Female	Israel	Often	Often	Rarely	Often	Occasionally	Occasionally	Rarely	Never	Occasionally	Rarely	Yes	7
2019/07/08 11:04:33 AM GMT+3	37	Female	Israel	Often	Often	Occasionally	Often	Occasionally	Never	N/A	Never	Occasionally	Never	N/A
2019/07/08 11:06:19 AM GMT+3	32	Male	Israel	Occasionally	N/A	Rarely	Occasionally	Rarely	Never	Rarely	Rarely	Occasionally	Rarely	N/A
2019/07/08 11:08:35 AM GMT+3	22	Male	Israel	Occasionally	Occasionally	Rarely	Often	Often	Often	Often	Rarely	Often	Often	N/A
2019/07/08 11:17:16 AM GMT+3	44	Female	Israel	Occasionally	Occasionally	Rarely	Occasionally	Often	Never	Never	Never	Rarely	Rarely	No
2019/07/08 11:17:18 AM GMT+3	34	Female	ISRAEL	Occasionally	Often	Rarely	Rarely	Rarely	Never	Rarely	Never	Often	Never	No
2019/07/08 11:19:39 AM GMT+3	34	Male	Israel	Often	Occasionally	Rarely	Occasionally	Rarely	Occasionally	Occasionally	Never	Rarely	Rarely	Yes	5
2019/07/08 11:27:10 AM GMT+3	33	Male	Israel	Often	N/A	Rarely	Occasionally	Rarely	Rarely	Rarely	Rarely	Occasionally	Never	N/A
2019/07/08 11:27:30 AM GMT+3	57	Female	ISRAEL	Rarely	Rarely	Rarely	Rarely	Rarely	Rarely	Never	Rarely	Rarely	Rarely	N/A
2019/07/08 11:38:24 AM GMT+3		Male	Israel	Often	Often	Occasionally	Rarely	Rarely	Rarely	Never	Rarely	Rarely	Never	Yes	5
2019/07/08 11:38:48 AM GMT+3	31	Prefer not to say	Israel	Occasionally	N/A	Never	Rarely	Rarely	Never	Never	Rarely	Rarely	Never	N/A
2019/07/08 11:40:14 AM GMT+3	39	Male	Israel	Rarely	Rarely	Never	Rarely	Rarely	Never	Never	Never	Never	Never	No
2019/07/08 11:45:45 AM GMT+3	29	Female	Israel	Often	N/A	Never	Rarely	Rarely	Never	Never	Rarely	Occasionally	Never	N/A
2019/07/08 11:47:10 AM GMT+3	33	Female	Israel	Occasionally	Never	Rarely	Rarely	Occasionally	Never	Never	Rarely	Occasionally	Rarely	N/A
2019/07/08 11:53:24 AM GMT+3	34	Female	Israel	Often	N/A	Rarely	Often	Often	Often	Occasionally	Occasionally	Often	Often	N/A
2019/07/08 11:58:12 AM GMT+3	36	Male	Israel	Occasionally	N/A	Rarely	Often	Occasionally	Rarely	Rarely	Occasionally	Occasionally	Occasionally	N/A
2019/07/08 12:02:18 PM GMT+3	30	Female	Israel	Occasionally	Often	Rarely	Occasionally	Occasionally	Never;Occasionally	Rarely	Occasionally	Occasionally	Occasionally	N/A
2019/07/08 12:02:24 PM GMT+3	35	Female	Israel	Occasionally	Often	Occasionally	Often	Often	Occasionally	Rarely	Rarely	Rarely	Never	No
2019/07/08 12:02:51 PM GMT+3	34	Female	Israel	Occasionally	Occasionally	Never	Occasionally	Occasionally	Occasionally	Never	Occasionally	Occasionally	Rarely	No
2019/07/08 12:14:00 PM GMT+3	58	Male	Sweden	Occasionally	Often	Never	Occasionally	Rarely	Never	Rarely	Rarely	Occasionally	Never	N/A
2019/07/08 12:22:29 PM GMT+3	47	Female	Israel	Occasionally	Occasionally	Rarely	Occasionally	Rarely	Never	Never	Occasionally	Occasionally	N/A	No
2019/07/08 12:24:14 PM GMT+3	59	Female	Israel	Never	Rarely	Never	Rarely	Never	Never	Never	Never	Never	Never	No
2019/07/08 12:24:16 PM GMT+3	31	Female	Israel	Often	N/A	Never	Occasionally	Rarely	Never	Never	Rarely	Occasionally	Never	N/A
2019/07/08 12:25:05 PM GMT+3	31	Female	Sweden	Often	N/A	Rarely	Occasionally	Often	Rarely	Never	Rarely	Occasionally	Often	N/A
2019/07/08 12:27:33 PM GMT+3	37	Male	Israel	Rarely	Never	Never	Occasionally	Rarely	Never	Never	Never	Rarely	Rarely	No
2019/07/08 12:28:30 PM GMT+3	34	Male	Israel	Often	Often	Never	Occasionally	Occasionally	Rarely	Rarely	Occasionally	Occasionally	Rarely	Yes	5
2019/07/08 12:31:45 PM GMT+3	38	Female	Israel	Often	Often	Rarely	Often	Often	Often	Occasionally	Often	Often	Rarely	No	16
2019/07/08 12:32:34 PM GMT+3	33	Male	Israel	Occasionally	Often	Never	Rarely	Rarely	Rarely	Never	Rarely	Rarely	Never	N/A
2019/07/08 12:34:10 PM GMT+3	33	Female	Israel	Often	Often	Never	Often	Occasionally	Rarely	Rarely	Rarely	Occasionally	Never	No
2019/07/08 12:35:25 PM GMT+3	34	Male	Israel	Often	Often	Never	Rarely	Rarely	Never	Rarely	Never	Occasionally	Never	N/A
2019/07/08 12:35:46 PM GMT+3	25	Female	Israel	Rarely	Rarely	Never	Rarely	Rarely	Never	Never	Rarely	Rarely	Never	N/A
2019/07/08 12:37:06 PM GMT+3	31	Female	Sweden	Often	N/A	Never	Occasionally	Rarely	Rarely	Never	Rarely	Occasionally	Never	N/A
2019/07/08 12:43:25 PM GMT+3	29	Female	Israel	Often	Often	Rarely	Occasionally	Occasionally	Occasionally	Never	Rarely	Often	Never	Yes	2
2019/07/08 12:45:07 PM GMT+3	29	Female		Often	N/A	Rarely	Occasionally	Occasionally	Rarely	Rarely	Occasionally	Occasionally	Rarely	N/A
2019/07/08 12:47:27 PM GMT+3	25	Male	Sweden	Occasionally	N/A	Rarely	Occasionally	Occasionally	Never	Rarely	Occasionally	Occasionally	Rarely	N/A
2019/07/08 12:47:40 PM GMT+3	33	Male	France	Occasionally	Often	Occasionally	Often	Occasionally	Never	Rarely	Never	Often	Occasionally	N/A
2019/07/08 12:50:30 PM GMT+3		Male		Rarely	Rarely	Never	Rarely	Occasionally	Rarely	Occasionally	Rarely	Rarely	Rarely	N/A
2019/07/08 12:53:32 PM GMT+3	30	Female	Israel	Occasionally	N/A	Rarely	Occasionally	Occasionally	Never	Rarely	Rarely	Rarely	Rarely	N/A
2019/07/08 12:58:28 PM GMT+3	36	Female	Israel	Occasionally	N/A	Rarely	Occasionally	Occasionally	Rarely	Never	Never	Often	Never	N/A
2019/07/08 1:00:37 PM GMT+3	47	Male	Israel	Rarely	N/A	N/A	Rarely	Occasionally	Never	Never	Rarely	Occasionally	Rarely	N/A
2019/07/08 1:07:49 PM GMT+3	64	Female	Israel	Never	Rarely	Never	Rarely	Never	Never	Never	Never	Rarely	Never	N/A;Yes
2019/07/08 1:12:53 PM GMT+3	40	Male		Often	N/A	Occasionally	Occasionally	Rarely	Rarely	Occasionally	Rarely	Rarely	Occasionally	N/A
2019/07/08 1:15:22 PM GMT+3	33	Male	Israel	Rarely	Occasionally	Rarely	Never	Rarely	Never	Rarely	Never	Rarely	Never	N/A
2019/07/08 1:16:15 PM GMT+3	28	Female	Israel	Occasionally	N/A	Never	Rarely	Rarely	Never	Never	Never	Rarely	Never	N/A
2019/07/08 1:18:19 PM GMT+3	34	Female	Israel	N/A	N/A	Occasionally	Often	Rarely	Often	Often	Occasionally	Often	Often	N/A
2019/07/08 1:19:31 PM GMT+3	33	Male	Boston	Occasionally	Occasionally	Rarely	Occasionally	Occasionally	Occasionally	Rarely;Occasionally	Rarely	Rarely	Occasionally	Yes
2019/07/08 1:21:52 PM GMT+3	23	Female	israel	Often	N/A	Rarely	Occasionally	Occasionally	Rarely	Occasionally	Rarely	Occasionally	Rarely	N/A
2019/07/08 1:23:57 PM GMT+3	44	Male	Isral	Often	N/A	Rarely	Often	Occasionally	Rarely	Rarely	Occasionally	Occasionally	Rarely	N/A
2019/07/08 1:35:17 PM GMT+3	42	Female	Israel	Occasionally	Occasionally	Rarely	Rarely	Occasionally	Rarely	Rarely	Occasionally	Often	Rarely	Yes
2019/07/08 1:38:16 PM GMT+3	37	Female	Australia	Rarely	Rarely	Never	Rarely	Never	Never	Never	Never	Rarely	Never	No
2019/07/08 1:39:32 PM GMT+3	30	Male	Israel	Often	N/A	Never	Rarely	Rarely	Rarely	Rarely	Rarely	Rarely	Rarely	N/A
2019/07/08 1:41:34 PM GMT+3	40	Male	Israel	Rarely	Occasionally	Never	Rarely	Occasionally	Rarely	Rarely	Rarely	Occasionally	Rarely	N/A
2019/07/08 1:42:54 PM GMT+3	35	Female	Israel	Occasionally	Often	Rarely	Rarely	Rarely	Never	Never	Rarely	Rarely	Rarely	No
2019/07/08 1:45:32 PM GMT+3	60	Male	UK	Often	N/A	Occasionally	Occasionally	Often	Occasionally	Occasionally	Never	Occasionally	Rarely	N/A
2019/07/08 1:47:29 PM GMT+3	32	Female	Israel	Occasionally	N/A	Rarely	Rarely	Occasionally	Rarely	Occasionally	Occasionally	Occasionally	Occasionally	N/A
2019/07/08 1:53:55 PM GMT+3	40	Female	israel	Rarely	Rarely	Rarely	Occasionally	Occasionally	Occasionally	Rarely	Occasionally	Occasionally	Occasionally	Yes
2019/07/08 2:01:20 PM GMT+3	64	Male	Israel	Often	Never	Never	Often	Occasionally	Rarely	Rarely	Rarely	Rarely	Never	No
2019/07/08 2:10:43 PM GMT+3	35	Female	Israel	Often	Often	Rarely	Occasionally	Occasionally	Rarely	Occasionally	Occasionally	Occasionally	Often	Yes;No	3
2019/07/08 2:27:38 PM GMT+3	32	Male	Israel	Never	Occasionally	Never	Never	Occasionally	Never	Never	Rarely	Rarely	Never	No
2019/07/08 2:37:04 PM GMT+3	28	Female	France	Often	N/A	Rarely	Occasionally	Often	Often	Occasionally	Rarely	Occasionally	Rarely
2019/07/08 2:40:56 PM GMT+3	24	Female	Israel	Rarely		Never	Often	Often	Never	Never	Never	Often	Never
2019/07/08 2:43:19 PM GMT+3		Male	Germany	Often	Occasionally	Rarely	Occasionally	Rarely	Occasionally	Rarely	Rarely	Occasionally	Never	N/A
2019/07/08 2:44:33 PM GMT+3	44	Male	Israel	Often	Often	Rarely	Rarely	Rarely	Rarely	Rarely	Occasionally	Rarely	Rarely	No
2019/07/08 2:47:43 PM GMT+3	23	Female	France	Rarely	Rarely	Never	Never	Often	Never	Never	Occasionally	Rarely;Occasionally	Never	N/A
2019/07/08 2:48:12 PM GMT+3	71	Male	Israel	Often	Occasionally	Occasionally	Never	Never	Never	Never	Never	Never	Never	No	10
2019/07/08 2:50:35 PM GMT+3	26	Female	France	Often	N/A	Occasionally	Often	Rarely	Rarely	Rarely	Rarely	Often	Rarely	N/A
2019/07/08 2:57:51 PM GMT+3	27	Female	France	Often		Occasionally	Often	Occasionally	Rarely	Never	Rarely	Often	Rarely
2019/07/08 3:01:55 PM GMT+3	28	Male	Germany	Occasionally	N/A	Never	Rarely	Rarely	Never	Never	Never	Never	Never	N/A
2019/07/08 3:05:22 PM GMT+3	30	Female	Germany	Occasionally	N/A	N/A	Often	Often	Occasionally	Rarely	Occasionally	Occasionally	Never	N/A
2019/07/08 3:06:01 PM GMT+3	28	Female	Germany	Often	N/A	Often	Often	Often	Occasionally	Occasionally	Rarely	Rarely	Rarely	N/A
2019/07/08 3:06:25 PM GMT+3	29	Female	Mexico	Often	Often	Rarely	Occasionally	Rarely	Rarely	Never	Never	Never	Never	No
2019/07/08 3:06:57 PM GMT+3	21	Female	Israel	Occasionally	N/A	Never	Never	Rarely	Never	Never	Never	Often	Never	N/A
2019/07/08 3:07:52 PM GMT+3	32	Female	Germany	Often	Often	Never;Rarely	Often	Occasionally	Occasionally	Never	Occasionally	Occasionally	Never	N/A
2019/07/08 3:09:29 PM GMT+3	30	Female	Israel	Never	Rarely	Never	Rarely	Rarely	Never	Never	Never	Occasionally	Never	No
2019/07/08 3:11:07 PM GMT+3	31	Female	Germany	Rarely;Often	Rarely;Often	Rarely		Rarely	Rarely	Rarely	Occasionally	Often	Never	N/A
2019/07/08 3:13:37 PM GMT+3	34	Female	israel	Occasionally	N/A;Occasionally	Never	Occasionally	Rarely	Rarely	Rarely	Occasionally	Occasionally	Rarely	N/A
2019/07/08 3:16:35 PM GMT+3	47	Female	germany	Occasionally	Occasionally	Rarely	Occasionally	Occasionally	Never	Never	Rarely	Occasionally	Rarely	Yes	3
2019/07/08 3:20:52 PM GMT+3	23	Female	Germany	Occasionally	N/A	Rarely	Often	Often		Rarely	Occasionally	Often	Never		17
2019/07/08 3:21:46 PM GMT+3	26	Female	Germany	Often	N/A	Rarely	Occasionally	Occasionally	Never	Never	Rarely	Rarely	Never	N/A
2019/07/08 3:22:10 PM GMT+3	30	Male	China	Occasionally	N/A	Rarely	Occasionally	Never	Rarely	Occasionally	Rarely	Often	Rarely	N/A
2019/07/08 3:25:19 PM GMT+3	47	Male	israel	N/A	N/A	Occasionally	Occasionally	Occasionally	Rarely	Never	Never	Often	Never	N/A
2019/07/08 3:25:31 PM GMT+3	26	Female	Germany	Often	Often	Occasionally	Occasionally	Rarely	Never	Never	Rarely	Often	Often	N/A
2019/07/08 3:29:12 PM GMT+3	27	Male	France	Occasionally	N/A	Never	Often	Occasionally	Occasionally	Occasionally	Rarely	Rarely	Rarely	N/A
2019/07/08 3:48:46 PM GMT+3	36	Female	Portugal	Often	N/A	Never	Occasionally	Rarely	Never	Rarely	Rarely	Occasionally	Rarely	N/A
2019/07/08 3:53:20 PM GMT+3	38	Male	France	Often	Often	Occasionally	Often	Often	Often	Often	Often	Often	Occasionally	N/A
2019/07/08 4:05:55 PM GMT+3	22	Female	Germany	Often	N/A	Rarely	Rarely	Occasionally	Rarely	Never	Rarely	Occasionally	Never
2019/07/08 4:06:09 PM GMT+3	30	Female	Germany	Often	N/A	Occasionally	Occasionally	Rarely	Rarely	Never	Rarely	Often	Rarely	N/A
2019/07/08 4:08:38 PM GMT+3	35	Female	Japan	Often	N/A	Never	Rarely	Rarely	Never	Never	Rarely	Occasionally	Never	N/A
2019/07/08 4:09:47 PM GMT+3	30	Female	Germany	Rarely	Occasionally	Never	Occasionally	Occasionally	Never	Rarely	Rarely	Occasionally	Never	Yes	7
2019/07/08 4:12:02 PM GMT+3	23	Female	Germany	Occasionally	N/A	Never	Rarely	Occasionally	Never	Never	Never	Occasionally	Never	N/A
2019/07/08 4:29:05 PM GMT+3	27	Female	Deutschland	N/A;Often	Often	Often	Often	Often	Often	Often	Often	Often	Often	Yes	14
2019/07/08 4:29:17 PM GMT+3	36	Male	Israel	Often	N/A	Rarely	Occasionally	Rarely	Occasionally	Occasionally	Rarely	Rarely	Rarely	N/A
2019/07/08 4:29:30 PM GMT+3	22	Male	Germany	Often	N/A	Never		Rarely	Never	Occasionally	Rarely	Never	Never	N/A
2019/07/08 4:30:08 PM GMT+3	45	Female	Israel	Rarely	N/A	Rarely	Often	Often	Occasionally	Occasionally	Occasionally	Occasionally	Occasionally	N/A
2019/07/08 4:38:43 PM GMT+3	23	Female	Romania	Often	Often	Rarely	Occasionally	Rarely	Never	Never	Rarely	Occasionally	Rarely	N/A
2019/07/08 4:40:18 PM GMT+3	25	Female	Germany	Often	N/A	Occasionally	Occasionally	Occasionally	Rarely;Occasionally	Occasionally	Occasionally	Often	Occasionally	N/A
2019/07/08 4:45:33 PM GMT+3	27	Female	Germany	Often	Often	Often	Rarely	Never	Never	Never	Rarely	Rarely	Never	N/A
2019/07/08 4:50:13 PM GMT+3	24	Female	Germany	Often	N/A	Occasionally	Often	Often	Never	Never	Occasionally	Often	Occasionally	N/A
2019/07/08 4:50:18 PM GMT+3	29	Male	Israel	Occasionally	N/A	Never	Rarely	Rarely	Never	Rarely	Rarely	Occasionally	Rarely	N/A
2019/07/08 4:53:15 PM GMT+3	39	Male	USA	Occasionally	Occasionally	Rarely	Occasionally	Rarely	Never	Occasionally	Rarely	Rarely	Never	No
2019/07/08 4:56:50 PM GMT+3		Male	Israel	Rarely	N/A	Never	Rarely	Rarely	Rarely	Rarely	Occasionally	Often	Often	N/A
2019/07/08 4:58:40 PM GMT+3	39	Female	Canada	Often	Often	Never	Occasionally	Often	Rarely	Occasionally	Rarely	Often	Occasionally	Yes
2019/07/08 5:01:15 PM GMT+3	37	Male	ISRAEL	Rarely	N/A	Never	Occasionally	Occasionally	Occasionally	Often	Never	Never	Rarely	N/A
2019/07/08 5:02:52 PM GMT+3	25	Male	Germany	Often	N/A	Rarely	Occasionally	Occasionally	Never	Never	Rarely	Rarely	Rarely	N/A
2019/07/08 5:07:50 PM GMT+3	29	Female		Often	N/A	Rarely	Often	Occasionally	Occasionally	Rarely	Rarely	Rarely	Never	N/A
2019/07/08 5:08:27 PM GMT+3	24	Female	Germany	Often	N/A	Never	Occasionally	Rarely	Never	Never	Rarely	Occasionally	Rarely
2019/07/08 5:11:33 PM GMT+3	27	Male	Germany	Often	N/A	Often	Occasionally	Occasionally	Occasionally	Rarely	Rarely	Occasionally	Rarely	N/A
2019/07/08 5:21:40 PM GMT+3	49	Male	France	N/A	N/A	Never	Often	Never	Rarely	Rarely	Occasionally	Often	Occasionally	N/A
2019/07/08 5:32:49 PM GMT+3		Female	Germany	Often	N/A	Rarely	Rarely	Occasionally	Never	Never	Rarely	Occasionally	Never	N/A
2019/07/08 5:34:14 PM GMT+3	60	Male	USA	Often	Occasionally	Rarely	Occasionally	Rarely	Never	Rarely	Occasionally	Rarely	Rarely	No
2019/07/08 5:46:29 PM GMT+3	26	Female	Germany	Often	Often	Rarely	Occasionally	Rarely	Never	Never	Rarely	Occasionally	Never	No
2019/07/08 5:57:09 PM GMT+3	23	Female	Germany	Often	N/A	Rarely	Occasionally	Rarely	Rarely	Never	Rarely	Occasionally	Never	N/A
2019/07/08 5:59:06 PM GMT+3	33	Female	USA	Often	Often	Rarely	Rarely	Rarely	Occasionally	Rarely	Rarely	Occasionally	Occasionally	Yes;No	8
2019/07/08 6:07:55 PM GMT+3	32	Female	USA	Often	N/A	Rarely	Often	Often	Rarely	Rarely	Occasionally	Occasionally	Occasionally	N/A
2019/07/08 6:22:38 PM GMT+3	21	Female	Germany	Often	N/A	Occasionally	Occasionally	Occasionally	Rarely	Never	Never	Often	Never	N/A
2019/07/08 6:22:39 PM GMT+3	21	Female	Germany	Often	N/A	Rarely	Occasionally	Rarely	Occasionally	Rarely	Rarely	Rarely	Rarely	N/A
2019/07/08 6:23:10 PM GMT+3	29	Female	Germany	Often	N/A	Occasionally	Occasionally	Never	Never	Rarely	Rarely	Often	Rarely
2019/07/08 6:26:28 PM GMT+3	39	Female	Germany	Often	Often	Never	Rarely	Rarely	Rarely	Never	Never	Rarely	Never	No
2019/07/08 6:33:15 PM GMT+3	32	Male	United States	Often	N/A	Occasionally	Occasionally	Often	Occasionally	Occasionally	Rarely	Occasionally	Rarely	N/A
2019/07/08 6:49:19 PM GMT+3	23	Female	Israel	Occasionally	N/A	Never	Often	Often	Often	Often	Rarely	Occasionally	Occasionally	N/A
2019/07/08 7:41:28 PM GMT+3		Female	Israel	Often	N/A;Often	Occasionally	Rarely	Rarely	Never	Never	Rarely	Occasionally	Occasionally	N/A
2019/07/08 7:41:31 PM GMT+3	55	Female	Israel	Rarely	Rarely	Never	Rarely	Rarely	Never	Rarely	Never	Rarely	Rarely	No
2019/07/08 7:42:21 PM GMT+3	31	Female	USA	Occasionally	N/A	Never	Occasionally	Occasionally	Never	Never	Never	Occasionally	Never	N/A
2019/07/08 7:50:34 PM GMT+3	40	Female	Israel	Occasionally	Often	Rarely	Occasionally	Rarely	Rarely	Never	Never	Occasionally	Never	N/A
2019/07/08 8:00:03 PM GMT+3	46	Male	Sweden	Often	Often	Occasionally	Rarely	Rarely	Never	Never	Rarely	Rarely	Never	N/A
2019/07/08 8:09:54 PM GMT+3	36	Female	USA	Often	Often	Occasionally	Often	Occasionally	Rarely	Occasionally	Occasionally	Occasionally	Rarely	No
2019/07/08 8:10:49 PM GMT+3	33	Female	Sweden	Often	N/A	Never	Rarely	Occasionally	Occasionally	Never	Never	Occasionally	Never	N/A
2019/07/08 8:12:59 PM GMT+3	34	Prefer not to say	United States	Never	Never	Never	Never	Never	Never	Occasionally	Rarely	Rarely	Rarely	N/A
2019/07/08 8:22:35 PM GMT+3	40	Female	Israel	Occasionally	Often	Rarely	Occasionally	Rarely	Rarely	Never	Never	Occasionally	Never	N/A
2019/07/08 8:24:17 PM GMT+3	30	Female	Israel	Never	Never	Never	Never	Occasionally	Occasionally	Occasionally	Never	Occasionally	Never	N/A
2019/07/08 8:26:09 PM GMT+3	35	Male	Israel	Occasionally	Often	Never	Rarely	Rarely	Rarely	Rarely	Occasionally	Rarely	Rarely	N/A
2019/07/08 8:28:13 PM GMT+3	39	Female	Israel	Occasionally	Often	Rarely	Rarely	Occasionally	Never	Never	Never	Rarely	Never	Yes	3
2019/07/08 8:29:41 PM GMT+3	32	Male	Israel	Rarely	N/A	Never	Occasionally	Occasionally	Rarely	Rarely	Rarely	Rarely	Never
2019/07/08 8:32:30 PM GMT+3	23	Male	Germany	Often	N/A	Rarely	Occasionally	Never	Never	Never	Occasionally	Occasionally	Never	N/A	7
2019/07/08 8:36:59 PM GMT+3	39	Male	Swden	Occasionally	N/A	Rarely	Rarely	Occasionally	Occasionally	Rarely	Rarely	Rarely	Never	N/A
2019/07/08 8:39:50 PM GMT+3	33	Male	Israel	Occasionally	N/A	Never	Often	Often	Never	Rarely		Often	Often	N/A
2019/07/08 8:42:10 PM GMT+3	23	Female	germany	Often	N/A	Rarely	Occasionally	Never	Never	Never	Never	Rarely	Never	N/A
2019/07/08 8:44:38 PM GMT+3	29	Female	Germany	Occasionally	N/A	Often	Occasionally	Never	Never	Never	Occasionally	Often	Never	N/A
2019/07/08 8:45:52 PM GMT+3	41	Female	Israel	Occasionally	Occasionally	Rarely	Often	Often	Occasionally	Rarely	Rarely	Often	Occasionally	Yes	2
2019/07/08 8:46:15 PM GMT+3	50	Female	Israel	Rarely	Rarely	Never	Rarely	Rarely	Never	Never	Never	Rarely	Never	No
2019/07/08 8:54:36 PM GMT+3	34	Female	Israel	Rarely	Often	Never	Occasionally	Occasionally	Rarely	Never	Never	Occasionally	Never	No
2019/07/08 8:57:40 PM GMT+3	42	Female	israel	Occasionally	Occasionally	Rarely	Rarely	Occasionally	Never	Never	Rarely	Occasionally	Occasionally	N/A
2019/07/08 8:58:18 PM GMT+3	37	Female	Israel	Occasionally	Often	Rarely	Often	Often	Often	Often	Often	Often	Often	N/A
2019/07/08 9:23:32 PM GMT+3	27	Male	Israel	Occasionally	N/A	Never	Occasionally	Occasionally	Never	Never	Rarely	Occasionally	Never	N/A
2019/07/08 9:24:06 PM GMT+3	35	Female	Israel	Occasionally	Occasionally	Rarely	Often	Often	Occasionally	Rarely	Rarely	Occasionally	Rarely	N/A
2019/07/08 9:26:26 PM GMT+3	40	Male	Germany	Never	Rarely	Never	Rarely	Never	Never	Rarely	Rarely	Rarely	Never	Yes	4
2019/07/08 9:28:43 PM GMT+3		Male	Israel	Often	N/A	Rarely	Often	Often	Rarely	Occasionally	Occasionally	Often	Occasionally	N/A
2019/07/08 9:31:20 PM GMT+3	21	Female	Germany	N/A	N/A	Occasionally	Occasionally	Occasionally	Occasionally	Never	Occasionally	Often	Never	N/A
2019/07/08 9:38:04 PM GMT+3	48	Female	Israel	Occasionally	Often	Never	Rarely	Rarely	Rarely	Never	Rarely	Occasionally	Never	No
2019/07/08 9:40:06 PM GMT+3	21	Female	Israel	Often	N/A	Occasionally	Occasionally	Occasionally	Rarely	Rarely	Never	Never	Never	N/A
2019/07/08 9:47:54 PM GMT+3	31	Female	Germany	Often	N/A	Often	Often	Occasionally	N/A	Occasionally	Rarely	Often	Often	N/A
2019/07/08 9:51:22 PM GMT+3	32	Female	Germany	Rarely	N/A	Never	Never	Never	Never	Never	Never	Rarely	Rarely	N/A
2019/07/08 10:09:53 PM GMT+3	39	Female	CH	Occasionally	Often	Rarely	Often	Rarely	Never	Rarely	Rarely	Rarely	Rarely	No
2019/07/08 10:10:00 PM GMT+3	34	Female	Germany	Often	Often	Occasionally	Often	Rarely	Rarely	Rarely	Rarely	Often	Rarely	N/A
2019/07/08 10:22:58 PM GMT+3	31	Female	France	Often	N/A	Rarely	Rarely	Occasionally	Never	Rarely	Never	Occasionally	Never	N/A
2019/07/08 10:37:00 PM GMT+3	21	Male	USA	Often	N/A	Rarely	Often	Rarely	Never	Never	Never	Occasionally	Never	N/A
2019/07/08 10:46:18 PM GMT+3	40	Male	Israel	Occasionally	Often	Rarely	Often	Often	Occasionally	Never	Never	Often	Never	No
2019/07/08 10:55:34 PM GMT+3	31	Female	US	Occasionally	Often	Never	Often	Occasionally	Occasionally	Rarely	Occasionally	Occasionally	Never	Yes	3
2019/07/08 10:57:45 PM GMT+3	22	Male	USA	Occasionally	N/A	N/A	Rarely	Occasionally	Never	Never	Occasionally	Occasionally	Rarely	N/A
2019/07/08 10:58:00 PM GMT+3	34	Female	USA	Occasionally	N/A	Never	Rarely	Rarely	Never	Rarely	Rarely	Occasionally	Never	N/A
2019/07/08 10:59:30 PM GMT+3	30	Male	USA	Rarely	Never;Rarely	Never	Occasionally	Occasionally	Never	Never	Rarely	Occasionally	Rarely	N/A
2019/07/08 11:03:19 PM GMT+3	41	Female	netherlands	Often	Often	Often	Often	Often	Rarely	Rarely	Rarely	Rarely	Never	Yes	3
2019/07/08 11:12:30 PM GMT+3	35	Female	Germany	Often	Occasionally	Occasionally	Occasionally	Occasionally	Occasionally	Rarely	Occasionally	Occasionally	Occasionally	No
2019/07/08 11:18:39 PM GMT+3		Female	USA	Often	N/A	Never	Rarely	Rarely	Never	Rarely	Rarely	Occasionally	Never	N/A
2019/07/08 11:52:29 PM GMT+3	38	Female		Often	N/A	Occasionally	Occasionally	Rarely	Rarely	Rarely	Occasionally	Often	Occasionally	N/A
2019/07/08 11:55:35 PM GMT+3	30	Male	israel	Often	N/A	Rarely	Occasionally	Often	Never	Occasionally	Occasionally	Occasionally	Rarely	N/A
2019/07/09 12:43:38 AM GMT+3	45	Male	The Netherlands	Often	Often	Never	Often	Never	Rarely	Never	Occasionally	Often	Never	Yes	9
2019/07/09 1:04:40 AM GMT+3	36	Female	Sweden	Rarely	Often	Never	Never	Occasionally	Never	Never	Rarely	Never	Never	No
2019/07/09 1:35:03 AM GMT+3		Male	United states	Often	Often	Occasionally	Often	Occasionally	Never	Rarely	Often	Often	Often	N/A
2019/07/09 1:36:29 AM GMT+3	23	Male	Germany	Often	N/A	Often	Rarely	Often	Rarely	Occasionally	Often	Often	Rarely	N/A
2019/07/09 1:47:29 AM GMT+3	33	Female	Usa	Often	N/A	Rarely	Occasionally	Occasionally	Rarely	Occasionally	Occasionally	Occasionally	Never	N/A
2019/07/09 1:47:53 AM GMT+3
2019/07/09 3:09:10 AM GMT+3	49	Female		Often	Often	Never	Occasionally	Rarely	Rarely	Rarely	Rarely	Occasionally	Never	Yes	3
2019/07/09 5:01:49 AM GMT+3	63	Female	usa	Often	Often	Occasionally	Occasionally	Occasionally	Occasionally	Rarely	Never	Rarely	Never	N/A
2019/07/09 5:14:59 AM GMT+3	46	Male	usa	Often	N/A	Never	Rarely	Rarely	Occasionally	Occasionally	Rarely	Never	Never	N/A
2019/07/09 5:51:34 AM GMT+3	49	Female	US	Occasionally	Often	Rarely	Never	Never	Never	Never	Rarely	Occasionally	Never	No
2019/07/09 6:39:51 AM GMT+3	37	Male		Occasionally	N/A	Never	Often	Often	Often	Often	Rarely	Often	Occasionally	N/A
2019/07/09 6:55:54 AM GMT+3	29	Female	Germany	Occasionally	Occasionally	Never	Rarely	Never	Never	Never	Never	Rarely	Never	No
2019/07/09 6:57:55 AM GMT+3	54	Female	Israel	Rarely	N/A	Never	N/A	N/A	Never	Rarely	Never	Rarely	Never	Yes	4
2019/07/09 7:18:59 AM GMT+3	47	Female	Usa	Rarely	Occasionally	Never	Rarely	Never;Rarely	Never	Never	Never	Rarely	Never	Yes	6
2019/07/09 7:26:07 AM GMT+3	32	Female	Israel	Occasionally	N/A	Never	Never	Rarely	Rarely	Never	Occasionally	Often	Never;Occasionally	N/A
2019/07/09 7:54:55 AM GMT+3	38	Male	United States	Occasionally	N/A	Never	Occasionally	Occasionally	Occasionally	Occasionally	Never	Occasionally	Occasionally	N/A
2019/07/09 8:22:26 AM GMT+3	54	Female	UK	Often	N/A	Occasionally	Often	Occasionally	Rarely	Rarely	Occasionally	Occasionally	Rarely	N/A
2019/07/09 8:47:35 AM GMT+3	62	Male	UK	Often	Often	Rarely	Often	Occasionally	Occasionally	Often	Occasionally	Occasionally	Occasionally	Yes	10
2019/07/09 8:50:15 AM GMT+3	35	Male		Often	Often	Rarely	Occasionally	Occasionally	Never	Rarely	Rarely	Rarely	Rarely	N/A
2019/07/09 8:55:00 AM GMT+3	28	Male	Israel	Often		Occasionally	Occasionally	Occasionally	Rarely	Rarely	Occasionally	Occasionally	Never
2019/07/09 9:06:29 AM GMT+3	30	Male	US	N/A	N/A	Never	Occasionally	Occasionally	Occasionally	Occasionally	Often	Rarely	Rarely	N/A
2019/07/09 9:13:01 AM GMT+3	24	Female	Germany	Occasionally	N/A	Rarely	Often	Occasionally	Occasionally	Occasionally	Occasionally	Often	Occasionally	N/A
2019/07/09 9:23:53 AM GMT+3	27	Male	Sweden	Often	N/A	Never	Never	Rarely	Never	Occasionally	Never	Rarely	Never
2019/07/09 9:33:43 AM GMT+3	31	Female	USA	Rarely	N/A	Never	Occasionally	Occasionally	Never	Rarely	Never	Occasionally	Never	N/A
2019/07/09 9:35:28 AM GMT+3	23	Female	Germany	Often	N/A	Often	Rarely	Rarely	Rarely	Rarely	Occasionally	Often	Rarely	N/A	14
2019/07/09 9:37:16 AM GMT+3	35	Female	Switzerland	Often	Often	Occasionally	Rarely	Often	Rarely	Occasionally	Often	Often	Often	Yes	5
2019/07/09 9:41:21 AM GMT+3	35	Female	Austria	Occasionally	N/A	Rarely	Rarely	Never	Never	Never	Rarely	Rarely	Never	N/A
2019/07/09 9:47:11 AM GMT+3	35	Female	Israel	Often	Often	Never	Rarely	Never	Never	Never	Rarely	Occasionally	Never	No
2019/07/09 9:55:03 AM GMT+3	41	Female	France	Occasionally	Often	Occasionally	Often	Occasionally	Rarely	Rarely	Rarely	Often	Rarely	No
2019/07/09 9:58:07 AM GMT+3	39	Female	Germany	Occasionally	N/A	Never	Occasionally	Rarely	Rarely	Rarely	Rarely	Rarely	Rarely	N/A
2019/07/09 9:59:10 AM GMT+3	30	Male	France	Often	N/A	Rarely	Occasionally	Often	Rarely	Rarely	Occasionally	Often	Rarely	N/A
2019/07/09 9:59:16 AM GMT+3	24	Male	France	Often			Occasionally	Often	Often	Never	Often	Often	Occasionally
2019/07/09 10:00:25 AM GMT+3	24	Female	France	N/A	N/A	Occasionally	Often	Occasionally	Occasionally	Occasionally	Often	Often	Occasionally	N/A
2019/07/09 10:01:53 AM GMT+3	25	Male		Often	N/A	Rarely	Rarely	Rarely	Rarely	Rarely	Never	Occasionally	Rarely	N/A
2019/07/09 10:02:54 AM GMT+3	40	Female	United Kingdom	Often	N/A	Never	Often	Occasionally	Never	Never	Rarely	Often	Never	N/A
2019/07/09 10:12:01 AM GMT+3	30	Female	France	Often	N/A	Never	Often	Occasionally	Rarely	Rarely	Rarely;Often	Often	Rarely	N/A
2019/07/09 10:29:34 AM GMT+3	26	Female	France	Rarely	N/A	Never	Occasionally	Rarely	Rarely	Rarely	Rarely	Occasionally	Never	N/A
2019/07/09 10:30:50 AM GMT+3	25	Male	France	Often	N/A	Never	Occasionally	Occasionally	Occasionally	Never	Never	Rarely	Occasionally	N/A
2019/07/09 10:37:36 AM GMT+3	42	Male	Australia	N/A	N/A	Occasionally	Occasionally	Occasionally	Rarely	Occasionally	Occasionally	Often	Occasionally	N/A
2019/07/09 10:52:39 AM GMT+3	25	Female	France	Often		Never	Rarely	Occasionally	Never	Never	Never	Occasionally	Rarely
2019/07/09 10:54:39 AM GMT+3	63	Male	France	Often	N/A	Never	Occasionally	Rarely	Rarely	Rarely	Occasionally	Rarely	Rarely	N/A
2019/07/09 10:58:49 AM GMT+3	23	Female	France	Often	N/A	Never	Occasionally	Never	Never	Never	Rarely	Rarely	Never	N/A
2019/07/09 11:00:31 AM GMT+3	34	Female	France	Often	Often	Never	Never	Rarely	Never	Never	Never	Rarely	Never	N/A
2019/07/09 11:10:49 AM GMT+3	35	Female	sweden	Often	N/A	Rarely	Often	Occasionally	Occasionally	Occasionally	Occasionally	Occasionally	Occasionally	N/A
2019/07/09 11:21:48 AM GMT+3	29	Female	Germany	Often		Occasionally	Occasionally	Rarely	Never	Rarely	Rarely	Often	Never
2019/07/09 11:34:00 AM GMT+3	38	Male	Israel	Often	N/A	Occasionally	Occasionally	Occasionally	Rarely	Occasionally	Often	Often	Often	N/A
2019/07/09 11:34:47 AM GMT+3	48	Female	Germany	Occasionally	Occasionally	Rarely	Occasionally	Occasionally	Rarely	Occasionally	Rarely	Occasionally	Occasionally	Yes
2019/07/09 11:43:11 AM GMT+3	28	Male	Israel	Rarely	N/A	Rarely	Occasionally	Rarely	Never	Rarely	Occasionally	Often	N/A	N/A
2019/07/09 11:49:06 AM GMT+3	26	Female	Israel	Often	N/A	Rarely	Occasionally	Occasionally	Never	Never	Rarely	Occasionally	Never	N/A
2019/07/09 12:07:45 PM GMT+3		Female	Israel	Often	Never	Rarely	Occasionally	Occasionally	Never	Rarely	Occasionally	Often	Never	N/A
2019/07/09 12:26:16 PM GMT+3		Female	United Kingdom	N/A	N/A	Rarely	Occasionally	Often	Occasionally	Often	Often	Often	Often	N/A
2019/07/09 12:42:14 PM GMT+3	62	Male	UK	Rarely	N/A	Never	Rarely	Occasionally;Often	Occasionally	Rarely	Never	Often	Rarely	N/A
2019/07/09 12:43:37 PM GMT+3	21	Female	France	Occasionally	N/A	Occasionally	Occasionally	Often		Rarely	Never	Rarely	Never	N/A
2019/07/09 12:57:19 PM GMT+3	58	Female	Usa	Never	Never	Never	Rarely	Occasionally	Occasionally	Occasionally	Occasionally	Occasionally	Occasionally	N/A
2019/07/09 1:00:54 PM GMT+3	25	Female	France	Often	N/A	Rarely	Rarely	Never	Never	Never	Rarely	Occasionally	Rarely	N/A
2019/07/09 1:13:27 PM GMT+3	29	Female	Israel	Often	N/A	Never	Often	Often	Never	Rarely	Rarely	Rarely	Rarely	N/A
2019/07/09 1:19:05 PM GMT+3	44	Female	israel	Occasionally	Occasionally	Never	Occasionally	Rarely	Rarely	Never	Never	Rarely	Never	Yes	4
2019/07/09 1:21:31 PM GMT+3	34	Female	Israel	Occasionally	Occasionally	Never	Rarely	Occasionally	N/A	Rarely	Occasionally	Often	Occasionally	N/A
2019/07/09 1:37:41 PM GMT+3	47	Female	ISRAEL	Rarely	Occasionally	Never	Occasionally	Occasionally	Occasionally	Never	Never	Occasionally	Never	No
2019/07/09 1:46:53 PM GMT+3	27	Female	Israel	Often	N/A	Occasionally	Often	Often	Often	Occasionally	Occasionally	Often	Occasionally	N/A
2019/07/09 1:54:32 PM GMT+3	29	Male	Germany	Rarely	N/A	Rarely	Often	Often	Occasionally	Occasionally	Often	Often	Occasionally;Often	N/A	18
2019/07/09 1:55:57 PM GMT+3	31	Female	Israel	Often	N/A	Never	Often	Occasionally	Never	Never	Rarely	Often	Rarely	N/A
2019/07/09 2:01:10 PM GMT+3	27	Female	Israel	Occasionally	N/A	Rarely	Rarely	Occasionally	Rarely	Never	Never	Occasionally	Never	N/A
2019/07/09 2:12:19 PM GMT+3	24	Male	israel	Occasionally	N/A	Never	Occasionally	Rarely	Rarely	Occasionally	Rarely	Occasionally	Rarely	N/A
2019/07/09 2:23:03 PM GMT+3	25	Female	germany	Often	N/A	Rarely	Often	Rarely	Never	Never	Rarely	Often	Never	N/A
2019/07/09 2:25:09 PM GMT+3	26	Male	Israel	Rarely	N/A	Never	Rarely	Never	Never	Never	Never	Never;Rarely	Never	N/A
2019/07/09 2:37:07 PM GMT+3	34	Male	USA	Often	N/A	Never	Occasionally	Occasionally	Occasionally	Occasionally	Occasionally	Occasionally	Rarely	N/A
2019/07/09 2:48:09 PM GMT+3	30	Female	Israel	Often	N/A	Never	Rarely	Rarely	Never	Rarely	Rarely	Rarely	Never	N/A
2019/07/09 2:48:59 PM GMT+3	24	Female	Israel	Often	N/A	Rarely	Often	Rarely	Never	N/A		Rarely	Never	N/A
2019/07/09 2:50:00 PM GMT+3	35	Male	ISRAEL	N/A	N/A	Rarely	Often	Occasionally	Occasionally	Often	Occasionally	Often	Often	N/A
2019/07/09 2:51:17 PM GMT+3	30	Female		Often	N/A	Never	Occasionally	Occasionally	Never	Occasionally	Never	Rarely	Never	N/A
2019/07/09 3:06:53 PM GMT+3	32	Female	Israel	Often	N/A	Rarely	Occasionally	Often	Rarely	Rarely	Rarely	Often	Rarely	N/A
2019/07/09 3:39:40 PM GMT+3	25	Female	Germany	Often	N/A	Rarely	Occasionally	Occasionally	Never	Rarely	Rarely	Occasionally	Rarely	N/A
2019/07/09 3:47:34 PM GMT+3	24	Female	Germany	Often	N/A	Rarely	Rarely	Occasionally	Occasionally	Rarely	Often	Often	Rarely	N/A
2019/07/09 3:47:45 PM GMT+3	26	Male	Germany	N/A;Rarely	N/A	Never;Rarely	Occasionally	Occasionally	Occasionally	Occasionally	Occasionally	Occasionally	Occasionally	N/A
2019/07/09 3:58:30 PM GMT+3	23	Female	France	Often	N/A	Never	Occasionally	Rarely	Never	Rarely	Rarely	Rarely	Rarely	N/A
2019/07/09 4:04:42 PM GMT+3	32	Female	Israel	Often	Often	Occasionally	Often	Occasionally	Occasionally	Occasionally	Often	Often	Rarely	N/A
2019/07/09 4:19:21 PM GMT+3	32	Female	Israel	Occasionally	N/A	Rarely	Often	Often	Often		Rarely	Occasionally	Never	N/A
2019/07/09 4:29:30 PM GMT+3	31	Female	Israel	Occasionally	Often	Never	Occasionally	Occasionally	Rarely	Rarely	Rarely	Often	Rarely	N/A
2019/07/09 4:32:14 PM GMT+3	33	Female		Often	N/A	Rarely	Rarely	Occasionally	Never	Never	Rarely	Occasionally	Occasionally	N/A
2019/07/09 4:47:22 PM GMT+3	30	Female	Israel	Often	N/A	Never	Occasionally	Rarely	Rarely	Rarely	Rarely	Occasionally	Occasionally	N/A
2019/07/09 4:47:22 PM GMT+3	38	Female	Israel	Often	Occasionally	Never	Rarely	Rarely	Never	Never	Rarely	Never	Never	N/A
2019/07/09 4:56:19 PM GMT+3	23	Female	Germany	Occasionally	N/A	Never	Often	Occasionally	Never	Rarely	Rarely	Often	Never	N/A
2019/07/09 4:56:59 PM GMT+3	32	Female		Occasionally	N/A	Never	Occasionally	Occasionally	Never	Never	Never;Rarely	Occasionally	Rarely	N/A
2019/07/09 5:00:14 PM GMT+3	50	Female	UK	Often	Occasionally	Rarely	Occasionally	Rarely	Occasionally	Never	Rarely	Occasionally	Rarely	No
2019/07/09 5:02:56 PM GMT+3	38	Female	Northern Ireland	Often	N/A	Occasionally	Occasionally	Occasionally	Rarely	Rarely	Rarely	Occasionally	Rarely
2019/07/09 5:38:14 PM GMT+3	28	Male	Israel	Often	N/A	Occasionally	Occasionally	Rarely	Never	Occasionally	Occasionally	Occasionally	Rarely	N/A
2019/07/09 5:56:00 PM GMT+3	44	Female	UK	Often	N/A	Occasionally	Occasionally	Rarely	Rarely	Occasionally	Rarely	Occasionally	Rarely	N/A
2019/07/09 6:04:04 PM GMT+3	19	Female	Israel	N/A	N/A	Never	Occasionally	Occasionally	Rarely	Rarely	Rarely	Occasionally	Never	N/A
2019/07/09 6:10:24 PM GMT+3	32	Female	Israel	Often	Often	Never	Rarely	Never	Never	Never	Never	Rarely	Never	No
2019/07/09 6:14:36 PM GMT+3		Female		Often	N/A	Never	Rarely	Rarely	Never	Never	Never	Never	Never	N/A
2019/07/09 6:27:47 PM GMT+3	41	Male	Germany	Often	N/A	Often	Occasionally	Occasionally	Never	Never	Never	Occasionally	Never	N/A
2019/07/09 7:27:23 PM GMT+3	26	Male	USA	Rarely	N/A	Never	Rarely	Rarely	Never	Never	Occasionally	Occasionally	Rarely	N/A
2019/07/09 7:40:29 PM GMT+3		Prefer not to say		Often	N/A	Rarely	Often	Occasionally	Never	Often	Rarely	Occasionally	Occasionally	N/A
2019/07/09 7:51:15 PM GMT+3	34	Female	USA	Often	N/A	Rarely	Often	Often	Occasionally	Often	Often	Often	Often	N/A
2019/07/09 8:14:34 PM GMT+3	24	Female	USA	Occasionally	N/A	Rarely	Occasionally	Often	Never	Never	Rarely	Often	Rarely	N/A
2019/07/09 8:24:22 PM GMT+3		Female		Often	Often	Often	Often	Often	Often	Often	Often	Often	Often	N/A
2019/07/09 9:35:36 PM GMT+3	27	Female	Israel	Rarely	N/A	Rarely	Rarely	Rarely	Rarely	Rarely	Rarely	Rarely	Rarely	N/A
2019/07/09 10:59:34 PM GMT+3	55	Prefer not to say	Usa	Occasionally	Rarely	Never	Occasionally	Occasionally	Occasionally	Rarely	Rarely	Rarely	Never	No
2019/07/09 11:07:55 PM GMT+3	29	Male	Israel	Rarely	N/A	Rarely	Rarely	Occasionally	Never	Never	Never	Occasionally	Never
2019/07/09 11:37:45 PM GMT+3	41	Male		Often	Occasionally	Never	Occasionally	Often	Occasionally	Occasionally	Never	Occasionally	Never	N/A
2019/07/09 11:48:02 PM GMT+3	30	Female	Israel	Often	N/A	Never	Occasionally	Occasionally	Never	Rarely	Never	Rarely	Never
2019/07/09 11:56:10 PM GMT+3	33	Female	Israel	Often	N/A	Occasionally	Occasionally	Often	Occasionally	Rarely	Occasionally	Rarely	Rarely	No
2019/07/10 12:44:41 AM GMT+3		Female	Israel	Often	Often	Never	Rarely	Occasionally	Never	Rarely	Rarely	Often	Often	No
2019/07/10 1:03:49 AM GMT+3	24	Female	Israel	Occasionally	N/A	Rarely	Often	Occasionally		Never	Never	Occasionally	Occasionally	N/A
2019/07/10 1:04:27 AM GMT+3	29	Male	Germany	Often	N/A	Rarely	Rarely	Occasionally	Rarely	Rarely	Often	Occasionally	Rarely	N/A
2019/07/10 2:04:52 AM GMT+3	49	Male	USA	Occasionally	Occasionally	Rarely	Rarely	Occasionally	Never	Never	Never	Occasionally	Never	N/A
2019/07/10 9:05:35 AM GMT+3	23	Male	Israel	Often	N/A	Never	Rarely;Occasionally	Rarely	N/A;Never	Occasionally	Never;Rarely	Often	Rarely
2019/07/10 9:32:19 AM GMT+3	74	Male	uk	Often	Rarely	Often	Often	Occasionally	Occasionally	Rarely	Rarely	Rarely	Occasionally	Yes	13
2019/07/10 10:14:58 AM GMT+3	23	Female	Israel	Occasionally	N/A	Rarely	Rarely	Rarely	Never	Never	Rarely	Often	Never	N/A
2019/07/10 10:16:54 AM GMT+3	33	Male		Occasionally	Often	Rarely	Occasionally	Rarely	Rarely	Rarely	Occasionally	Often	Rarely	N/A
2019/07/10 10:49:37 AM GMT+3	28	Male	Sweden	Occasionally	N/A	Never	Occasionally	Often	Occasionally	Occasionally	Rarely	Rarely	Rarely	N/A
2019/07/10 11:46:22 AM GMT+3	28	Female	Norway	Often	Often	Never	Occasionally	Rarely	Never	Never	Rarely	Rarely	Never	N/A
2019/07/10 11:47:31 AM GMT+3	28	Female	Norway	Often	Often	Never	Occasionally	Rarely	Never	Never	Rarely	Rarely	Never	N/A
2019/07/10 11:50:54 AM GMT+3	32	Female	Germany	Often	Often	Rarely	Often	Occasionally	Never	Never	Occasionally	Often	Rarely	Yes	6
2019/07/10 12:02:39 PM GMT+3	36	Male	israel	Rarely	N/A	Rarely	Occasionally	Never	Never	Never	Never	Never	Never	N/A
2019/07/10 12:04:50 PM GMT+3	21	Female	France	Often	N/A	Rarely	Occasionally	Often	Never	Never	Occasionally	Often	Never	N/A
2019/07/10 12:36:00 PM GMT+3	36	Male	USA	Rarely	Rarely	Never	Occasionally	Occasionally	Rarely	Never	Occasionally	Occasionally	Never	No
2019/07/10 1:20:33 PM GMT+3	48	Female	France	Occasionally	Often	Rarely	Occasionally	Often	Never	Rarely	Rarely	Rarely	Rarely	N/A
2019/07/10 1:43:15 PM GMT+3	22	Female	Germany	Often	N/A	N/A	Occasionally	Often	Never	Rarely	Often	Often	N/A	N/A
2019/07/10 2:06:16 PM GMT+3	33	Male	Israel	Occasionally	N/A	Never	Occasionally	Rarely	Never	Rarely	Occasionally	Occasionally	Never	N/A
2019/07/10 2:22:00 PM GMT+3	35	Male	France	Often	N/A	Rarely	Often	Rarely	Occasionally	Often	Rarely	Occasionally	Rarely	N/A
2019/07/10 3:02:08 PM GMT+3		Male		Occasionally	N/A	Never	Rarely	Never	Never	Never	Rarely	Occasionally	Never	N/A
